# Supplementary material for: Transforming growth factor beta (TGF-β) induces type 1 interferon signalling in systemic sclerosis keratinocytes through the chloride intracellular channel 4 (CLIC4)
Source: Arthritis Res Ther. 2025 Sep 1;27:173. doi: 10.1186/s13075-025-03632-6 (PMC12400655; doi:10.1186/s13075-025-03632-6)
Supplement: Supplementary file 9 — Supplementary Material 9. [file 13075_2025_3632_MOESM9_ESM.xlsx]

## Sheet: Foglio1
	sex	subset	age	died	rapidly_progressive_presentation	disease_duration	antibody_type	lung_fibrosis	reflux	digital_ulcer_ever	teleangectasia	MMF	Cyclo	RTX	vasoactive_drugs	mR_skinscore	other_manifestations	pulmonary_artery_hypertension
STRIKE262	M	diffuse	55	0	1	60	scl70	mild	1	1	0	1	1	0	nifedipine	10	pericardial_effusion	0
STRIKE263	F	diffuse	63	1	1	24	unknown_blots always negative	severe	1	1	1	0	1	0	aspirin	22	pericardial_effusion	0
STRIKE279	F	limited	39	0	0	48	scl70	mild	1	0	0	1	0	0	nifedipine	2	0	0
FDG130	F	diffuse	52	0	1	144	scl70	mild	1 + gave	1	1	1	1	0	0	12 (5 in 2022)	secondary_SJS	0
